# Supplementary material for: Purkinje Cell Activity Resonation Generates Rhythmic Behaviors at the Preferred Frequency of 8 Hz
Source: Biomedicines. 2022 Jul 29;10(8):1831. doi: 10.3390/biomedicines10081831 (PMC9404806; doi:10.3390/biomedicines10081831)
Supplement: Supplementary file 1 [file biomedicines-10-01831-s001.zip]

Archive with 1 entries (1 files):
- biomedicines-1818771-supplementary.pdf
